# Supplementary material for: Comparing Transcriptomes Reveals Key Metabolic Mechanisms in Superior Growth Performance Nile Tilapia (Oreochromis niloticus)
Source: Front Genet. 2022 Jul 12;13:879570. doi: 10.3389/fgene.2022.879570 (PMC9322659; doi:10.3389/fgene.2022.879570)
Supplement: Supplementary file 1 [file Table2.XLSX]

## Sheet: Sheet1
Gene		Sequences	Length	TM	Product length
MDH1	F	TGGGAAACCCTGCCAACAC	19	61.1	137
	R	TGGAACACCACAGCGCATC	19	60.5
ACLY	F	AGAGGAGGTTGCCGAGGTATG	21	60.7	144
	R	CAGAGGTGAGGCTGGAGATGAG	22	61.2
IDH	F	GCAGGAGTGGGAGGTGTATGAC	22	60.8	161
	R	AGGCCTTGAGGATCGTGTTCT	21	60.3
PDH-a	F	TCACTGTCGCTCTGGGAAGG	20	60.7	148
	R	CAGCATGGAGATGGGGTCAC	20	60.5
PDH-b	F	GGGTGAGGAAGTCGCCCAGTAT	22	64.2	194
	R	CAATGGCTTGCATGGAGAAGTT	22	61.8
ACOT1	F	TACCAGGGTCACCAGACAGAGG	22	61.2	150
	R	TCCAGGTCCCAAGGGCAAA	19	63.2
CPT1a	F	GTGGAGACAGACACCCTTCAGC	22	60.9	103
	R	GCAGCCGCCCATCATAAAA	19	61.8
LIPE	F	AGCGAAAGTTTTGTCCGTGAA	21	60.1	181
	R	AAGAGCTGGCTGCTACCCCTA	21	60.9
SIRT1	F	CCCTCATCCCAAACTCCATTC	21	60.7	152
	R	CTGCTCAAAGTCTCCACCCAAT	22	60.8
FoxO1	F	AGCACCCTCGCATCCAGAA	19	61.1	119
	R	AGTCCAATGAGTCCCCGTCC	20	60.8
FoxO3	F	TCTCCTACGCCGACCTGATAAC	22	61	195
	R	TCTGGACACGGATGAAACGACT	22	61.8
SREBF1	F	GGCTATTCGCAGCACCCCTAA	21	64.1	177
	R	GCATCAGCATACTCGCCGTCT	21	62.6
ACC	F	CGCTCCTTGTCTCCATCTTCTG	22	61.4	140
	R	ATACGCCTGCGATCTCGTCC	20	62.4
FASN	F	CGTCAGCGTTTTCTGCGAGTC	21	63.3	179
	R	CGGGGATGTCAGGGTTAGGA	20	61.9
ACSL1a	F	TATCCCCGACCATCCTGACG	20	62.7	175
	R	TCTGCCACATCCACCACTTTAA	22	60.5
ACSL2	F	CTTGGCCTCCATCACAGCGTAC	22	64.3	171
	R	GCCGTCCTGGTGTCGTCATAGT	22	63.6
ACSL3	F	TCCACAGGCATTCCAAAGGG	20	62.9	125
	R	GCAAGAGGCAGGTAGCCGATAT	22	62.6
ACADVL	F	AAGACCGTTGCCGTCCAGT	19	60	163
	R	TGAACGCCGTGATCTTGTCC	20	61.5
ACAT2	F	TCGGGAGGAACAGGACAGGT	20	61.4	194
	R	CGAAGCAGGGTTTGAGTTTTGA	22	62
IDI1	F	AATGCCTGAAGTAACCACCGAT	22	60.4	185
	R	CGCTGTTGAAAATGAAGACGCT	22	62.2
EGR7	F	CGCTGGTATGTCGATGGTCC	20	60.9	108
	R	ATTCGTCCCCTGCATTTTCA	20	60.3
EBP	F	CGAGCTGGGACATCCAATCTA	21	60	135
	R	TTTGTGCTGTCTGTTTGCCTCT	22	61.1
DHCR7	F	GTATCTGGGCTGGGGAGACTGT	22	61.9	158
	R	GGTGGTTGGTGGAGCGAAA	19	61.3
CYP2R1	F	ATGGCAAAGGCTGGAATGAA	20	60.4	163
	R	ACAAGATGTTTGGGGTTGAAGG	22	60.6
AKR1D1	F	GCCATAGATGTGGGCTACAGGC	22	63.4	163
	R	CCAACTCTGGTGGATGGAAGGT	22	62.6
UDP	F	GACTGAGGGAGCAGGGTTTTG	21	61.1	112
	R	GGAAGCCCACGAAGGAAATAA	21	61
HSD17B12	F	CTGTTCTGGCTCGGTGCTCT	20	60.1	141
	R	TGTCACAACTGCCCACTTTCCT	22	61.9
CYP46A1	F	GTTTCCAGCCTACTTCTGAGCC	22	60	187
	R	TTTTCATCGCCTTCAACATCG	21	61.2
CYP8B1	F	AGAGGAGATGGGAATGGATGTG	22	60.3	103
	R	GAGGAGCAGCCAGAATGAAGAA	22	61.1
β-Actin	F	CTCTGGTCGTACCACTGGTATCG	23	61.3	169
	R	GAAGGAGTAGCCACGCTCTGTC	22	60.7
UBCE	F	CTCTCAAATCAATGCCACTTCC	22	61.9	130
	R	CCCTGGTGGAGGTTCCTTGT	20	60
