# Supplementary material for: Comparing Transcriptomes Reveals Key Metabolic Mechanisms in Superior Growth Performance Nile Tilapia (Oreochromis niloticus)
Source: Front Genet. 2022 Jul 12;13:879570. doi: 10.3389/fgene.2022.879570 (PMC9322659; doi:10.3389/fgene.2022.879570)
Supplement: Supplementary file 2 [file Table1.XLSX]

## Sheet: Sheet1
Sample	BW	TL	SL	HL	BD	CPL	CPD	BWD	WG	SGR	ADG	CF
HG1	100	17.1	13.7	4.3	5.9	1.4	1.9	2.2	49	4.34669	1.08889	3.889
HG2	104.5	17.2	15.6	4.2	5.7	1.7	2.1	2.6	51.25	4.3956	1.13889	2.7526
HG3	109	17.2	13.6	4.1	5.4	1.6	2	2.6	53.5	4.44245	1.18889	4.33321
HG4	110	17.2	13.7	4.2	5.5	1.8	2.1	2.8	54	4.45259	1.2	4.2779
HG5	110.2	17.6	14.2	4.4	5.5	1.6	2.1	2.7	54.1	4.45461	1.20222	3.84872
HG6	113.9	16.2	13.9	4.4	5.8	1.8	2.1	2.7	55.95	4.4913	1.24333	4.24111
HG7	119	18.5	14.9	4.8	6.1	1.6	2.1	2.5	58.5	4.53997	1.3	3.5974
HG8	131	18.5	17.7	4.3	6.1	1.8	2.1	2.7	64.5	4.64672	1.43333	2.36239
HG9	133.8	18.7	15.1	4.6	6.2	1.8	2.2	2.9	65.9	4.67022	1.46444	3.8862
HG10	136.6	18.9	15.1	4.5	6.1	1.6	2.2	2.8	67.3	4.69323	1.49556	3.96753
HG11	145	18.6	14.8	4.6	6.6	1.7	2.3	3.2	71.5	4.75954	1.58889	4.47283
HG12	191.6	20.7	16.3	4.8	7.2	2.1	2.4	3.5	94.8	5.06918	2.10667	4.42418
HG13	88.3	16	13	4.4	5.2	1.4	2	2.3	43.15	4.20844	0.958889	4.01912
HG14	89	16.6	13.2	4.2	5.7	1.6	2.1	2.2	43.5	4.21721	0.966667	3.86962
HG15	89	15.7	12.1	4.2	5.4	1.4	1.9	2.4	43.5	4.21721	0.966667	5.02382
HG16	89.5	16.3	13.2	4.2	5.1	1.4	2	2.1	43.75	4.22343	0.972222	3.89136
HG17	89.9	16.4	13.5	4.3	5.2	1.4	1.8	2.5	43.95	4.22839	0.976667	3.65391
HG18	91.4	17	13.8	4.1	5.5	1.2	1.8	2.2	44.7	4.24678	0.993333	3.47783
HG19	91.7	16.5	13.3	4.2	5.5	1.4	2	2.3	44.85	4.25042	0.996667	3.89775
HG20	93.5	16.2	12.9	4.1	5.5	1.4	1.8	2.3	45.75	4.27202	1.01667	4.35554
HG21	94	16.7	13.4	4.4	5.5	1.6	2	2.2	46	4.27794	1.02222	3.90673
HG22	94.3	16.7	13.3	4.1	5.5	1.7	2	2.3	46.15	4.28148	1.02556	4.00827
HG23	94.7	17.1	13.9	4.5	5.3	1.4	1.8	2.3	46.35	4.28619	1.03	3.52619
HG24	95	17.5	14	4.3	5.4	1.5	2	1.9	46.5	4.2897	1.03333	3.4621
HG25	98	16.6	13.4	4.2	5.6	1.5	2	2.6	48	4.32424	1.06667	4.07297
HG26	98	17.2	13.8	4.2	5.5	1.6	2	2.3	48	4.32424	1.06667	3.72897
HG27	98.5	16.6	13.4	4.2	5.5	1.7	2	2.4	48.25	4.3299	1.07222	4.09375
HG28	99	16.2	12.7	4.2	5.9	1.6	2.1	2.7	48.5	4.33553	1.07778	4.83308
HG29	100	17.1	13.5	4.2	5.5	1.5	2	2.2	49	4.34669	1.08889	4.06442
HG30	103.9	16.9	13.9	4.3	5.6	1.7	2.1	2.4	50.95	4.3892	1.13222	3.86875
HG31	104	17.3	14.1	4.5	5.4	1.7	2.1	2.6	51	4.39027	1.13333	3.71002
HG32	104.5	17.3	13.9	4.6	5.7	1.5	2.1	3.3	51.25	4.3956	1.13889	3.8911
HG33	106	17.2	14	4.5	5.5	1.5	2	2.2	52	4.41144	1.15556	3.86297
HG34	117.9	17.9	14.2	4.1	5.8	1.8	2.2	2.3	57.95	4.52966	1.28778	4.11764
HG35	121	18.3	14.7	4.5	5.8	1.7	2.1	3	59.5	4.55849	1.32222	3.8092
HG36	121	19	15.2	4.9	5.7	1.5	2.2	2.3	59.5	4.55849	1.32222	3.44552
HG37	121.3	18.5	17.7	4.3	6.1	1.8	2.1	2.7	59.65	4.56124	1.32556	2.18746
HG38	125.9	18.5	17.7	4.3	6.1	1.8	2.1	2.7	61.95	4.6026	1.37667	2.27042
HG39	127	18.6	17.5	4.2	6.3	1.7	2.1	2.7	62.5	4.61227	1.38889	2.36968
HG40	130.2	18.7	15.1	4.6	6.2	1.8	2.2	2.9	64.1	4.63992	1.42444	3.78164
HG41	140	19.4	15.7	4.7	6.3	1.8	2.2	3.3	69	4.72055	1.53333	3.61767
HG42	144.1	18.9	15.1	4.5	6.4	1.7	2.3	2.8	71.05	4.75262	1.57889	4.18536
HG43	148	19.1	15.2	4.5	6.3	1.8	2.3	2.9	73	4.78229	1.62222	4.21435
HG44	154	19.8	16.1	5.1	6.3	1.8	2.4	3	76	4.82645	1.68889	3.69014
HG45	161	20.1	16.2	5	6.3	2	2.4	3.2	79.5	4.87584	1.76667	3.78687
LG1	22.9	10.8	8.5	3	3.4	1	1.2	1.2	10.45	2.70888	0.232222	3.72888
LG2	24.8	10.5	8.3	2.6	3.3	1	1.2	1.3	11.4	2.79744	0.253333	4.33728
LG3	27.4	10.8	8.7	2.9	3.6	1	1.3	1.5	12.7	2.90822	0.282222	4.16095
LG4	32.7	11.9	9.4	2.9	3.6	1	1.4	1.4	15.35	3.1047	0.341111	3.93699
LG5	34.3	12.3	10	3.3	4	1	1.4	1.4	16.15	3.15778	0.358889	3.43
LG6	36	12.2	9.6	3	4.1	1.2	1.6	1.8	17	3.21152	0.377778	4.06901
LG7	40	13.3	10.4	3.7	4.3	1.1	1.6	1.4	19	3.32859	0.422222	3.55599
LG8	40.7	13	10.5	3.2	4.1	1.3	1.5	1.4	19.35	3.34787	0.43	3.51582
LG9	41	13.4	10.5	3.3	4.3	1.2	1.4	1.4	19.5	3.35603	0.433333	3.54173
LG10	42.8	13.2	10.6	3.3	4	1.1	1.4	1.3	20.4	3.40377	0.453333	3.59357
LG11	43.4	13.5	10.8	3.5	4	1.2	1.6	1.7	20.7	3.41924	0.46	3.44523
LG12	45.1	14	11.3	3.3	4.1	1.2	1.6	1.7	21.55	3.46193	0.478889	3.12566
LG13	24.3	10.8	8.6	2.7	3.5	1.1	1.3	1.6	11.15	2.77481	0.247778	3.82042
LG14	25.2	11	8.8	2.7	3.3	1	1.2	1.3	11.6	2.81522	0.257778	3.69788
LG15	25.4	11.4	9.1	3.2	3.6	1	1.3	1.5	11.7	2.824	0.26	3.37062
LG16	26.8	11.2	8.9	2.8	3.4	1	1.3	1.2	12.4	2.88362	0.275556	3.80159
LG17	26.9	11.2	8.9	2.8	3.5	1.1	1.3	1.8	12.45	2.88775	0.276667	3.81577
LG18	27.6	10.6	8.9	3	3.6	1.1	1.4	1.5	12.8	2.9163	0.284444	3.91507
LG19	28	10.9	8.7	3.2	3.5	1	1.2	1.3	13	2.93229	0.288889	4.25207
LG20	28.4	11.5	9.2	3.3	3.6	1.1	1.2	1.4	13.2	2.94805	0.293333	3.64716
LG21	29.3	11.6	9.3	2.8	3.6	1	1.3	1.4	13.65	2.98271	0.303333	3.64266
LG22	29.9	11.5	9	3	3.6	1.1	1.4	1.4	13.95	3.00523	0.31	4.10151
LG23	29.9	12	9.5	3.2	3.5	1.1	1.3	1.3	13.95	3.00523	0.31	3.48739
LG24	30.3	11.3	9.2	3	3.7	1.2	1.3	1.3	14.15	3.02	0.314444	3.89116
LG25	30.4	11.3	8.9	2.7	3.4	1.2	1.2	1.4	14.2	3.02366	0.315556	4.31225
LG26	32.3	12.3	9.9	3	3.6	1.2	1.4	1.5	15.15	3.09102	0.336667	3.32887
LG27	33	12.2	9.6	3.2	3.8	1.1	1.6	1.7	15.5	3.11484	0.344444	3.72993
LG28	33.1	12.1	9.4	3.2	4	1.1	1.4	1.7	15.55	3.11821	0.345556	3.98515
LG29	33.9	12.2	9.7	3.1	4	1.2	1.5	1.7	15.95	3.14474	0.354444	3.71436
LG30	34	11.8	9.3	3	3.7	1	1.3	1.4	16	3.14801	0.355556	4.22698
LG31	34.4	12	9.8	3.2	3.8	1.1	1.3	1.5	16.2	3.16101	0.36	3.65494
LG32	35	11.8	9.3	3.1	4	1.2	1.4	1.4	16.5	3.18022	0.366667	4.3513
LG33	35.2	11.9	9.5	3	4	1.2	1.3	1.7	16.6	3.18655	0.368889	4.10555
LG34	35.9	12.2	9.7	3	3.7	1.1	1.4	1.7	16.95	3.20843	0.376667	3.9335
LG35	36	12.2	9.6	3	4.1	1.2	1.6	1.8	17	3.21152	0.377778	4.06901
LG36	37.5	12.7	10.2	3.4	3.7	1.1	1.5	1.7	17.75	3.25688	0.394444	3.53371
LG37	37.5	12.6	10.2	3.2	3.9	1.4	1.5	1.9	17.75	3.25688	0.394444	3.53371
LG38	38	13	10.3	3.1	3.7	1	1.3	1.3	18	3.2716	0.4	3.47754
LG39	38.1	13	10.2	3.5	3.8	1.2	1.4	1.3	18.05	3.27452	0.401111	3.59025
LG40	39.9	12.5	10	3.2	4.1	1	1.4	1.4	18.95	3.32581	0.421111	3.99
LG41	42.3	13.1	10.7	3.3	4.2	1.3	1.5	2	20.15	3.39071	0.447778	3.45294
LG42	42.8	13.1	10.2	3.3	4.2	1.2	1.5	2	20.4	3.40377	0.453333	4.03314
LG43	44.2	13.5	10.8	3.4	4.3	1.2	1.5	1.6	21.1	3.43953	0.468889	3.50874
LG44	45	13	10.2	3.2	4.2	1.1	1.4	1.5	21.5	3.45946	0.477778	4.24045
LG45	46	14	10.8	3.7	4.6	1.1	1.4	1.5	22	3.48388	0.488889	3.65163
